# Supplementary material for: Bioinformatic Identification of Peptidomimetic-Based Inhibitors against Plasmodium falciparum Antigen AMA1
Source: Malar Res Treat. 2014 Dec 18;2014:642391. doi: 10.1155/2014/642391 (PMC4281401; doi:10.1155/2014/642391)
Supplement: Supplementary file 1 — Table S1: List of top 50 peptidomimetic compounds obtained by virtual screening against 6-residues (Pro-2033, Phe-2038 to Arg-2041 and Pro-2044) from PfRON2 peptide with pepMMsMIMIC server. Table S2: List of compounds targeting hydrophobic groove of PfAMA1 and having structural similarity with top 5 peptidomimetics obtained by virtual screening with pepMMsMIMIC server . Fig. S1. Zoomed view of docked structures of top 5 small drug-like molecules on the hydrophobic groove of PfAMA1. [file 642391.f1.zip]

Archive with 4 entries (3 files):
- 642391.f1/
- 642391.f1/Figure S1.pdf
- 642391.f1/Table S1.pdf
- 642391.f1/Table S2.pdf
